# Supplementary material for: Randomized prenatal and postnatal nutrient supplementation shows no long-term impact on cortical gray matter in Ghanaian children
Source: Front Hum Neurosci. 2026 Jan 23;19:1672317. doi: 10.3389/fnhum.2025.1672317 (PMC12876235; doi:10.3389/fnhum.2025.1672317)
Supplement: Supplementary file 1 [file Supplementary_file_1.zip]

Archive with 7 entries (6 files):
- Supplementary Material/
- Supplementary Material/Supplementary Figures.DOCX
- Supplementary Material/Supplementary Methods.DOCX
- Supplementary Material/Table_1.DOCX
- Supplementary Material/Table_2.DOCX
- Supplementary Material/Table_3.DOCX
- Supplementary Material/Table_4.DOCX
